# Supplementary material for: Four-Chlorophenoxyacetic Acid Treatment Induces the Defense Resistance of Rice to White-Backed Planthopper Sogatella furcifera
Source: Int J Mol Sci. 2023 Oct 29;24(21):15722. doi: 10.3390/ijms242115722 (PMC10648403; doi:10.3390/ijms242115722)
Supplement: Supplementary file 1 [file ijms-24-15722-s001.zip]

Archive with 1 entries (1 files):
- ijms-2546884-supplementary.pdf
